# Supplementary material for: Iodide/Nickel Co-Catalyzed Manganese-Mediated Denitrogenative Cross-Electrophile Coupling of Benzotriazinones with Alkyl Sulfonates
Source: Molecules. 2025 May 30;30(11):2397. doi: 10.3390/molecules30112397 (PMC12156213; doi:10.3390/molecules30112397)
Supplement: Supplementary file 1 [file molecules-30-02397-s001.zip]

Archive with 1 entries (1 files):
- molecules-3652567-supplementary.pdf
